# Supplementary material for: The interplay between maze complexity, colony size, learning and memory in ants while solving a maze: A test at the colony level
Source: PLoS One. 2017 Aug 24;12(8):e0183753. doi: 10.1371/journal.pone.0183753 (PMC5570381; doi:10.1371/journal.pone.0183753)
Supplement: S1 Data — (XLSX) [file pone.0183753.s003.xlsx]

## Sheet: Full
						Food-discvoery time		Food conusmption		Workers searching
N	Complexity	date	Nest #	Day	Repeat	FDT (sec)	log(FDT)	FC (g)	log(FC)	WS (#)	log(WS)	Nest used in analysis (1=within-day analysis, 2=between-day analysis, 3=time-interval analysis)
129	2	2016-09-11	17	1	1	608	2.7839	0.0266	-1.57512	20	1.30103	1,2,3
129	2	2016-09-11	17	1	2	696	2.84261	0.0019	-2.72125	14	1.14613
129	2	2016-09-11	17	1	3	690	2.83885	0.0001	-4	23	1.36173
129	2	2016-09-12	17	2	4	280	2.44716	0.0253	-1.59688	4	0.60206
129	2	2016-09-12	17	2	5	333	2.52244	0.0076	-2.11919	14	1.14613
129	2	2016-09-12	17	2	6	1130	3.05308	0.0033	-2.48149	12	1.07918
129	2	2016-09-20	17	3	7	156	2.19312	0.0292	-1.53462	10	1
181	2	2016-09-28	19	1	1	1775	3.2492	0.0004	-3.39794	13	1.11394	1,2,3
181	2	2016-09-28	19	1	2	243	2.38561	0.0204	-1.69037	3	0.477121
181	2	2016-09-28	19	1	3	82	1.91381	0.0235	-1.62893	1	0
181	2	2016-09-29	19	2	4	540	2.73239	0.00116	-2.93554	6	0.778151
181	2	2016-09-29	19	2	5	198	2.29667	0.00469	-2.32883	5	0.69897
181	2	2016-09-29	19	2	6	325	2.51188	0.00575	-2.24033	5	0.69897
181	2	2016-10-18	19	3	7	915	2.96142	0.0131	-1.88273	3	0.477121
192	3	2016-09-25	21	1	1	574	2.75891	0.0677	-1.16941	4	0.60206	1,2,3
192	3	2016-09-25	21	1	2	138	2.13988	0.2384	-0.622694	10	1
192	3	2016-09-25	21	1	3	218	2.33846	0.0474	-1.32422	18	1.25527
192	3	2016-09-26	21	2	4	288	2.45939	0.2545	-0.594312	10	1
192	3	2016-09-26	21	2	5	272	2.43457	0.0656	-1.1831	12	1.07918
192	3	2016-09-26	21	2	6	112	2.04922	0.0682	-1.16622	10	1
192	3	2016-10-05	21	3	7	496	2.69548	0.0189	-1.72354	1	0
219	3	2016-09-25	22	1	1	910	2.95904	0.0819	-1.08672	18	1.25527	1,2,3
219	3	2016-09-25	22	1	2	482	2.68305	0.0263	-1.58004	24	1.38021
219	3	2016-09-25	22	1	3	270	2.43136	0.0195	-1.70997	17	1.23045
219	3	2016-09-26	22	2	4	721	2.85794	0.0294	-1.53165	9	0.954243
219	3	2016-09-26	22	2	5	361	2.55751	0.1221	-0.913284	13	1.11394
219	3	2016-09-26	22	2	6	87	1.93952	0.0617	-1.20971	6	0.778151
219	3	2016-10-05	22	3	7	452	2.65514	0.0522	-1.28233	10	1
98	1	2016-10-18	24	1	1	1023	3.00988	0.0092	-2.03621	2	0.30103	1,2,3
98	1	2016-10-18	24	1	2	52	1.716	0.0144	-1.84164	4	0.60206
98	1	2016-10-18	24	1	3	80	1.90309	0.0109	-1.96257	3	0.477121
98	1	2016-10-19	24	2	4	272	2.43457	0.0176	-1.75449	1	0
98	1	2016-10-19	24	2	5	155	2.19033	0.0339	-1.4698	10	1
98	1	2016-10-19	24	2	6	51	1.70757	0.0134	-1.8729	5	0.69897
98	1	2016-10-25	24	3	7	267	2.42651	0.0163	-1.78781	1	0
84	0	2016-10-09	25	1	1	1005	3.00217	0.0046	-2.33724	3	0.477121	1,2,3
84	0	2016-10-09	25	1	2	440	2.64345	0.0006	-3.22185	1	0
84	0	2016-10-09	25	1	3	44	1.64345	0.0013	-2.88606	2	0.30103
84	0	2016-10-10	25	2	4	166	2.22011	0.0034	-2.46852	1	0
84	0	2016-10-10	25	2	5	143	2.15534	0.0005	-3.30103	4	0.60206
84	0	2016-10-10	25	2	6							Maze not solved
84	0	2016-10-25	25	3	7	317	2.50106	0.0064	-2.19382	1	0
50	0	2016-09-20	26	1	1	327	2.51455	0.0038	-2.42022	2	0.30103	1,2,3
50	0	2016-09-20	26	1	2	739	2.86864	0.0014	-2.85387	5	0.69897
50	0	2016-09-20	26	1	3	410	2.61278	0.0074	-2.13077	3	0.477121
50	0	2016-09-21	26	2	4	473	2.67486	0.0002	-3.69897	1	0
50	0	2016-09-21	26	2	5	293	2.46687	0.0064	-2.19382	1	0
50	0	2016-09-21	26	2	6	99	1.99564	0.0074	-2.13077	2	0.30103
50	0	2016-09-25	26	3	7	300	2.47712	0.0237	-1.62525	3	0.477121
47	0	2016-09-28	27	1	1	1200	3.07918	0.18986	-0.721567	1	0	1,2,3
47	0	2016-09-28	27	1	2	245	2.38917	0.26327	-0.579599	3	0.477121
47	0	2016-09-28	27	1	3	275	2.43933	0.31095	-0.507309	1	0
47	0	2016-09-29	27	2	4	107	2.02938	0.00909	-2.04144	1	0
47	0	2016-09-29	27	2	5	336	2.52634	0.03499	-1.45606	1	0
47	0	2016-09-29	27	2	6	185	2.26717	0.03686	-1.43344	4	0.60206
47	0	2016-10-18	27	3	7	1500	3.17609	0.0046	-2.33724	1	0
111	1	2016-10-05	28	1	1	1140	3.0569	0.0156	-1.80688	3	0.477121	1,2,3
111	1	2016-10-05	28	1	2	210	2.32222	0.0272	-1.56543	2	0.30103
111	1	2016-10-05	28	1	3	58	1.76343	0.0154	-1.81248	1	0
111	1	2016-10-06	28	2	4	212	2.32634	0.0148	-1.82974	1	0
111	1	2016-10-06	28	2	5	80	1.90309	0.0238	-1.62342	1	0
111	1	2016-10-06	28	2	6	30	1.47712	0.0346	-1.46092	2	0.30103
111	1	2016-10-09	28	3	7	793	2.89927	0.0116	-1.93554	2	0.30103
184	2	2016-10-05	29	1	1	616	2.78958	0.1059	-0.975104	18	1.25527	1,2,3
184	2	2016-10-05	29	1	2	60	1.77815	0.1238	-0.907279	19	1.27875
184	2	2016-10-05	29	1	3	55	1.74036	0.0344	-1.46344	7	0.845098
184	2	2016-10-06	29	2	4	412	2.6149	0.1458	-0.836242	9	0.954243
184	2	2016-10-06	29	2	5	78	1.89209	0.0369	-1.43297	7	0.845098
184	2	2016-10-06	29	2	6	14	1.14613	0.0241	-1.61798	8	0.90309
184	2	2016-10-09	29	3	7	57	1.75587	0.0571	-1.24336	1	0
185	0	2016-09-25	30	1	1	605	2.78176	0.1197	-0.921906	10	1	1,2,3
185	0	2016-09-25	30	1	2	136	2.13354	0.0408	-1.38934	4	0.60206
185	0	2016-09-25	30	1	3	60	1.77815	0.0116	-1.93554	2	0.30103
185	0	2016-09-26	30	2	4	570	2.75587	0.0253	-1.59688	2	0.30103
185	0	2016-09-26	30	2	5	194	2.2878	0.0306	-1.51428	4	0.60206
185	0	2016-09-26	30	2	6	83	1.91908	0.0241	-1.61798	5	0.69897
185	0	2016-10-05	30	3	7	690	2.83885	0.0374	-1.42713	4	0.60206
82	3	2016-09-28	18	1	1	161	2.20683	0.37444	-0.426618	1	0	1,2,3
82	3	2016-09-28	18	1	2	124	2.09342	0.45601	-0.341026	1	0
82	3	2016-09-28	18	1	3	119	2.07555	0.47018	-0.327736	4	0.60206
82	3	2016-09-29	18	2	4	303	2.48144	0.03199	-1.49499	3	0.477121
82	3	2016-09-29	18	2	5	97	1.98677	0.11944	-0.92285	2	0.30103
82	3	2016-09-29	18	2	6	180	2.25527	0.2762	-0.558776	14	1.14613
82	3	2016-10-18	18	3	7	936	2.97128	0.0347	-1.45967	17	1.23045
211	2	2016-09-20	31	1	1	923	2.9652	0.0093	-2.03152	10	1	1,2,3
211	2	2016-09-20	31	1	2	296	2.47129	0.0216	-1.66555	4	0.60206
211	2	2016-09-20	31	1	3	230	2.36173	0.016	-1.79588	4	0.60206
211	2	2016-09-21	31	2	4	340	2.53148	0.0368	-1.43415	15	1.17609
211	2	2016-09-21	31	2	5	272	2.43457	0.0434	-1.36251	10	1
211	2	2016-09-21	31	2	6	123	2.08991	0.0162	-1.79048	3	0.477121
211	2	2016-09-25	31	3	7	614	2.78817	0.0228	-1.64207	5	0.69897
96	1	2016-05-31	2	1	1	245	2.38917			2	0.30103	1,2
96	1	2016-05-31	2	1	2	565	2.75205			3	0.477121
96	1	2016-05-31	2	1	3	195	2.29003			3	0.477121
96	1	2016-06-01	2	2	4	440	2.64345	0.00091	-3.04096	5	0.69897
96	1	2016-06-01	2	2	5	275	2.43933	0.00059	-3.22915	7	0.845098
96	1	2016-06-01	2	2	6	730	2.86332	0.07126	-1.14715	2	0.30103
176	0	2016-05-31	3	1	1	256	2.40824			6	0.778151	1,2,3
176	0	2016-05-31	3	1	2	127	2.1038			5	0.69897
176	0	2016-05-31	3	1	3	159	2.2014			6	0.778151
176	0	2016-06-01	3	2	4	148	2.17026	0.00472	-2.32606	9	0.954243
176	0	2016-06-01	3	2	5	130	2.11394	0.04797	-1.31903	5	0.69897
176	0	2016-06-01	3	3	6	150	2.17609	0.05396	-1.26793	6	0.778151
176	0	2016-06-15	3	3	7	190	2.27875	0.04624	-1.33498	7	0.845098
131	2	2016-06-28	8	1	1	270	2.43136	0.07909	-1.10188	49	1.6902	1,2,3
131	2	2016-06-28	8	1	2	720	2.85733	0.012037	-1.91948	14	1.14613
131	2	2016-06-29	8	2	3	295	2.46982	0.007662	-2.11566	3	0.477121
131	2	2016-06-29	8	2	4	192	2.2833	0.01782	-1.74909	6	0.778151
131	2	2016-07-17	8	3	5	563	2.75051	0.00663	-2.17849	4	0.60206
193	2	2016-07-13	12	1	1	1284	3.10857	0.01573	-1.80327	8	0.90309	1,2,3
193	2	2016-07-13	12	1	2	625	2.79588			19	1.27875
193	2	2016-07-13	12	1	3	500	2.69897	0.05254	-1.27951	4	0.60206
193	2	2016-07-14	12	2	4	468	2.67025	0.01564	-1.80576	8	0.90309
193	2	2016-07-14	12	2	5	170	2.23045	0.01717	-1.76523	16	1.20412
193	2	2016-07-14	12	2	6	281	2.44871			2	0.30103
193	2	2016-07-24	12	3	7	304	2.48287	0.03236	-1.48999	5	0.69897
98	0	2016-05-31	4	1	1	222	2.34635			5	0.69897	1
98	0	2016-05-31	4	1	2	145	2.16137			2	0.30103
98	0	2016-05-31	4	1	3	722	2.85854			5	0.69897
185	0	2016-06-22	6	1	1	1571	3.19618	0.009473	-2.02351	30	1.47712	1
185	0	2016-06-22	6	1	2	390	2.59106	0.083003	-1.08091	2	0.30103
185	0	2016-06-22	6	1	3	600	2.77815	0.09305	-1.03128	5	0.69897
226	3	2016-06-22	7	1	1	1800	3.25527	0.00642	-2.19246	42	1.62325	1
226	3	2016-06-22	7	1	2	951	2.97818	0.03605	-1.44309	35	1.54407
226	3	2016-06-22	7	1	3	440	2.64345	0.21916	-0.659239	39	1.59106
139	2	2016-11-23	19.1	1	1	429	2.63246	0.0373	-1.42829	10	1	1,2,3
139	2	2016-11-23	19.1	1	2	51	1.70757	0.0266	-1.57512	2	0.30103
139	2	2016-11-23	19.1	1	3	25	1.39794	0.0362	-1.44129	4	0.60206
139	2	2016-11-24	19.1	2	4	74	1.86923	0.0075	-2.12494	2	0.30103
139	2	2016-11-24	19.1	2	5	74	1.86923	0.0051	-2.29243	3	0.477121
139	2	2016-11-24	19.1	2	6	45	1.65321	0.0122	-1.91364	3	0.477121
139	2	2016-11-30	19.1	3	7	502	2.7007	0.0061	-2.21467	3	0.477121
45	0	2016-11-23	25.1	1	1	1900	3.27875	0.0065	-2.18709	2	0.30103	1,2,3
45	0	2016-11-23	25.1	1	2	409	2.61172	0.0079	-2.10237	1	0
45	0	2016-11-23	25.1	1	3	185	2.26717	0.0088	-2.05552	1	0
45	0	2016-11-24	25.1	2	4	182	2.26007	0.0061	-2.21467	1	0
45	0	2016-11-24	25.1	2	5	387	2.58771	0.0059	-2.22915	2	0.30103
45	0	2016-11-24	25.1	2	6	97	1.98677	0.0053	-2.27572	1	0
45	0	2016-11-30	25.1	3	7	412	2.6149	0.0045	-2.34679	1	0
167	2	2016-11-10	29.1	1	1	396	2.5977	0.0211	-1.67572	2	0.30103	1
167	2	2016-11-10	29.1	1	2	80	1.90309	0.0343	-1.46471	3	0.477121
167	2	2016-11-10	29.1	1	3	119	2.07555	0.0314	-1.50307	7	0.845098
135	0	2016-11-10	30.1	1	1	1070	3.02938	0.0317	-1.49894	2	0.30103	1
135	0	2016-11-10	30.1	1	2	76	1.88081	0.0449	-1.34775	2	0.30103
135	0	2016-11-10	30.1	1	3	58	1.76343	0.0491	-1.30892	1	0
265	0	2016-12-29	31.2	1	1	450	2.65321	0.0132	-1.87943	1	0	1
265	0	2016-12-29	31.2	1	2	460	2.66276	0.0043	-2.36653	2	0.30103
265	0	2016-12-29	31.2	1	3	263	2.41996	0.0077	-2.11351	2	0.30103
183	3	2016-12-29	32.2	1	1	2232	3.34869	0.0015	-2.82391	4	0.60206	1
183	3	2016-12-29	32.2	1	2	398	2.59988	0.013	-1.88606	6	0.778151
183	3	2016-12-29	32.2	1	3	375	2.57403	0.0145	-1.83863	6	0.778151
